# Supplementary material for: New data on long-jawed spiders (Araneae, Tetragnathidae, Tetragnatha) from China
Source: Zookeys. 2026 Feb 13;1269:225–36. doi: 10.3897/zookeys.1269.177630 (PMC12924059; doi:10.3897/zookeys.1269.177630)
Supplement: XML Treatment for Tetragnatha [file zookeys.1269.177630-treatment1.xml]

<!DOCTYPE tp:taxon-treatment
  PUBLIC "-//TaxonX//DTD Taxonomic Treatment Publishing DTD v0 20100105//EN" "tax-treatment-NSO.dtd">
<tp:taxon-treatment xmlns:tp="http://www.plazi.org/taxpub"><tp:treatment-meta><kwd-group><label>Taxon classification</label><kwd>
                <named-content content-type="kingdom">Animalia</named-content>
              </kwd><kwd>
                <named-content content-type="order">Araneae</named-content>
              </kwd><kwd>
                <named-content content-type="family">Tetragnathidae</named-content>
              </kwd></kwd-group><mixed-citation publication-type="journal"><person-group><name><surname>Liu</surname><given-names>Changtao</given-names></name><name><surname>Huang</surname><given-names>Zongguang</given-names></name><name><surname>Yin</surname><given-names>Haiqiang</given-names></name><name><surname>Xu</surname><given-names>Xiang</given-names></name></person-group><article-title>New data on long-jawed spiders (<tp:taxon-name><tp:taxon-name-part taxon-name-part-type="order" reg="Araneae">Araneae</tp:taxon-name-part></tp:taxon-name>, <tp:taxon-name><tp:taxon-name-part taxon-name-part-type="family" reg="Tetragnathidae">Tetragnathidae</tp:taxon-name-part></tp:taxon-name>, <italic><tp:taxon-name><tp:taxon-name-part taxon-name-part-type="genus" reg="Tetragnatha">Tetragnatha</tp:taxon-name-part></tp:taxon-name></italic>) from China</article-title><source>Zookeys</source><day>13</day><month>02</month><year>2026</year><volume>1269</volume><fpage>225</fpage><lpage>236</lpage><pub-id pub-id-type="doi">10.3897/zookeys.1269.177630</pub-id></mixed-citation></tp:treatment-meta><tp:nomenclature><label>Genus</label><tp:taxon-name><object-id xmlns:xlink="http://www.w3.org/1999/xlink" content-type="arpha" xlink:type="simple">B7E4AACB-9B59-5EC4-B26A-1A13D3764D56</object-id>
                    		<tp:taxon-name-part taxon-name-part-type="genus" reg="Tetragnatha">Tetragnatha</tp:taxon-name-part>
                    	</tp:taxon-name><tp:taxon-authority>Latreille, 1804</tp:taxon-authority></tp:nomenclature><tp:treatment-sec sec-type="Type species"><title>Type species.</title><p><italic><tp:taxon-name><tp:taxon-name-part taxon-name-part-type="genus" reg="Tetragnatha">Tetragnatha</tp:taxon-name-part> <tp:taxon-name-part taxon-name-part-type="species" reg="extensa">extensa</tp:taxon-name-part></tp:taxon-name></italic> (Linnaeus, 1758) from Sweden.</p></tp:treatment-sec><tp:treatment-sec sec-type="Diagnosis"><title>Diagnosis.</title><p>This genus resembles <italic><tp:taxon-name><tp:taxon-name-part taxon-name-part-type="genus" reg="Pachygnatha">Pachygnatha</tp:taxon-name-part></tp:taxon-name></italic> Sundevall, 1823 in having elongate chelicerae (Fig. <xref ref-type="fig" rid="F2">2</xref>) and the absence of a sclerotized epigynum (Figs <xref ref-type="fig" rid="F1">1E</xref>, <xref ref-type="fig" rid="F4">4E</xref>, <xref ref-type="fig" rid="F5">5G</xref>), but it can be distinguished by the following characters: (1) maxillae elongate with widened distal ends in <italic><tp:taxon-name><tp:taxon-name-part taxon-name-part-type="genus" reg="Tetragnatha">Tetragnatha</tp:taxon-name-part></tp:taxon-name></italic>, vs maxillae of normal proportions, not elongate, in <italic><tp:taxon-name><tp:taxon-name-part taxon-name-part-type="genus" reg="Pachygnatha">Pachygnatha</tp:taxon-name-part></tp:taxon-name></italic> (cf. Fig. <xref ref-type="fig" rid="F1">1B, E</xref> with fig. 1B in <xref ref-type="bibr" rid="B5">Huang et al. 2024</xref>); (2) abdomen narrow, elongate, and nearly cylindrical in <italic><tp:taxon-name><tp:taxon-name-part taxon-name-part-type="genus" reg="Tetragnatha">Tetragnatha</tp:taxon-name-part></tp:taxon-name></italic>, vs abdomen oval or spherical in <italic><tp:taxon-name><tp:taxon-name-part taxon-name-part-type="genus" reg="Pachygnatha">Pachygnatha</tp:taxon-name-part></tp:taxon-name></italic> (cf. Fig. <xref ref-type="fig" rid="F1">1A</xref> with fig. 1A in <xref ref-type="bibr" rid="B5">Huang et al. 2024</xref>); (3) lateral eyes lacking tapeta in <italic><tp:taxon-name><tp:taxon-name-part taxon-name-part-type="genus" reg="Tetragnatha">Tetragnatha</tp:taxon-name-part></tp:taxon-name></italic>, vs tapeta present in lateral eyes of <italic><tp:taxon-name><tp:taxon-name-part taxon-name-part-type="genus" reg="Pachygnatha">Pachygnatha</tp:taxon-name-part></tp:taxon-name></italic> (cf. Fig. <xref ref-type="fig" rid="F1">1C</xref> with fig. 1C in <xref ref-type="bibr" rid="B5">Huang et al. 2024</xref>).</p><fig id="F1" position="float" orientation="portrait"><object-id xmlns:xlink="http://www.w3.org/1999/xlink" content-type="doi" xlink:type="simple">10.3897/zookeys.1269.177630.figure1</object-id><object-id xmlns:xlink="http://www.w3.org/1999/xlink" content-type="arpha" xlink:type="simple">1BDB1EFE-D8FF-5717-9201-653494B466DD</object-id><label>Figure 1.</label><caption><p><italic><tp:taxon-name><tp:taxon-name-part taxon-name-part-type="genus" reg="Tetragnatha">Tetragnatha</tp:taxon-name-part> <tp:taxon-name-part taxon-name-part-type="species" reg="tricuspidata">tricuspidata</tp:taxon-name-part></tp:taxon-name></italic> sp. nov., habitus (HNU1092, HNU1111). <bold>A</bold>. Male, dorsal view; <bold>B</bold>. Ditto, ventral view; <bold>C</bold>. Ditto, lateral view; <bold>D</bold>. Female, dorsal view; <bold>E</bold>. Ditto, ventral view; <bold>F</bold>. Ditto, lateral view. Scale bars: 1 mm (<bold>A–C</bold>); 2 mm (<bold>D–F</bold>).</p></caption><graphic xmlns:xlink="http://www.w3.org/1999/xlink" xlink:href="zookeys-1269-225_article-177630__-g001.jpg" id="oo_1540205.jpg" position="float" orientation="portrait" xlink:type="simple"><uri content-type="original_file" xlink:type="simple">https://binary.pensoft.net/fig/1540205</uri></graphic></fig><fig id="F2" position="float" orientation="portrait"><object-id xmlns:xlink="http://www.w3.org/1999/xlink" content-type="doi" xlink:type="simple">10.3897/zookeys.1269.177630.figure2</object-id><object-id xmlns:xlink="http://www.w3.org/1999/xlink" content-type="arpha" xlink:type="simple">17FFB6F0-1D9C-575B-B619-9EB5583058FB</object-id><label>Figure 2.</label><caption><p><italic><tp:taxon-name><tp:taxon-name-part taxon-name-part-type="genus" reg="Tetragnatha">Tetragnatha</tp:taxon-name-part> <tp:taxon-name-part taxon-name-part-type="species" reg="tricuspidata">tricuspidata</tp:taxon-name-part></tp:taxon-name></italic> sp. nov., chelicerae (HNU1092, HNU1111). <bold>A</bold>. Male, upper view; <bold>B</bold>. Ditto, inner view; <bold>C</bold>. Ditto, lower view; <bold>D</bold>. Female, upper view; <bold>E</bold>. Ditto, inner view; <bold>F</bold>. Ditto, lower view. Abbreviations: a = male dorsal apophysis, <abbrev xmlns:xlink="http://www.w3.org/1999/xlink" xlink:title="auxiliary guide tooth of the upper row" xlink:type="simple">AXu</abbrev> = auxiliary guide tooth of the upper row, <abbrev xmlns:xlink="http://www.w3.org/1999/xlink" xlink:title="guide tooth of the lower row" xlink:type="simple">Gl</abbrev> = guide tooth of the lower row, <abbrev xmlns:xlink="http://www.w3.org/1999/xlink" xlink:title="guide tooth of the upper row" xlink:type="simple">Gu</abbrev> = guide tooth of the upper row, L2 = the second teeth of the lower row from the distal end (the first teeth named <abbrev xmlns:xlink="http://www.w3.org/1999/xlink" xlink:title="guide tooth of the lower row" xlink:type="simple">Gl</abbrev>), U2 = the second teeth of the upper row from the distal end (the first teeth named <abbrev xmlns:xlink="http://www.w3.org/1999/xlink" xlink:title="guide tooth of the upper row" xlink:type="simple">Gu</abbrev>), U3 = the third teeth of the upper row from the distal end (the first teeth named <abbrev xmlns:xlink="http://www.w3.org/1999/xlink" xlink:title="guide tooth of the upper row" xlink:type="simple">Gu</abbrev>). Scale bars: 0.2 mm.</p></caption><graphic xmlns:xlink="http://www.w3.org/1999/xlink" xlink:href="zookeys-1269-225_article-177630__-g002.jpg" id="oo_1540206.jpg" position="float" orientation="portrait" xlink:type="simple"><uri content-type="original_file" xlink:type="simple">https://binary.pensoft.net/fig/1540206</uri></graphic></fig></tp:treatment-sec><tp:treatment-sec><!--Section generated to contain objects referenced in tp:taxon-treatment.--><fig id="F4" position="float" orientation="portrait"><object-id xmlns:xlink="http://www.w3.org/1999/xlink" content-type="doi" xlink:type="simple">10.3897/zookeys.1269.177630.figure4</object-id><object-id xmlns:xlink="http://www.w3.org/1999/xlink" content-type="arpha" xlink:type="simple">50D08607-293C-5986-B452-805E8EEFAA96</object-id><label>Figure 4.</label><caption><p><italic><tp:taxon-name><tp:taxon-name-part taxon-name-part-type="genus" reg="Tetragnatha">Tetragnatha</tp:taxon-name-part> <tp:taxon-name-part taxon-name-part-type="species" reg="tricuspidata">tricuspidata</tp:taxon-name-part></tp:taxon-name></italic> sp. nov., genitalia (HNU1092, HNU1111). <bold>A</bold>. Pedipalp, ventral view; <bold>B</bold>. Ditto, retrolateral view; <bold>C</bold>. Ditto, dorsal view; <bold>D</bold>. Conductor detail, ventroprolateral view; <bold>E</bold>. Genital fold, ventral view; <bold>F</bold>. Vulva, dorsal view. Abbreviations: C = conductor, <abbrev xmlns:xlink="http://www.w3.org/1999/xlink" xlink:title="cymbium" xlink:type="simple">Cy</abbrev> = cymbium, E = embolus, K = knob, L = translucent lobe, N = notch, P = paracymbium, <abbrev xmlns:xlink="http://www.w3.org/1999/xlink" xlink:title="spermatheca" xlink:type="simple">Sp</abbrev> = spermatheca. Scale bars: 0.2 mm.</p></caption><graphic xmlns:xlink="http://www.w3.org/1999/xlink" xlink:href="zookeys-1269-225_article-177630__-g004.jpg" id="oo_1540208.jpg" position="float" orientation="portrait" xlink:type="simple"><uri content-type="original_file" xlink:type="simple">https://binary.pensoft.net/fig/1540208</uri></graphic></fig><fig id="F5" position="float" orientation="portrait"><object-id xmlns:xlink="http://www.w3.org/1999/xlink" content-type="doi" xlink:type="simple">10.3897/zookeys.1269.177630.figure5</object-id><object-id xmlns:xlink="http://www.w3.org/1999/xlink" content-type="arpha" xlink:type="simple">A4E4D97D-1F72-5418-BD47-539319B8C301</object-id><label>Figure 5.</label><caption><p><italic><tp:taxon-name><tp:taxon-name-part taxon-name-part-type="genus" reg="Tetragnatha">Tetragnatha</tp:taxon-name-part> <tp:taxon-name-part taxon-name-part-type="species" reg="hirashimai">hirashimai</tp:taxon-name-part></tp:taxon-name></italic> Okuma, 1987, female (HNU1075). <bold>A</bold>. Habitus, dorsal view; <bold>B</bold>. Ditto, ventral view; <bold>C</bold>. Ditto, lateral view; <bold>D</bold>. Left chelicera, upper view; <bold>E</bold>. Ditto, inner view; <bold>F</bold>. Ditto, lower view; <bold>G</bold>. Genital fold, ventral view; <bold>H</bold>. Vulva, dorsal view. Abbreviations: <abbrev xmlns:xlink="http://www.w3.org/1999/xlink" xlink:title="auxiliary guide tooth of the lower row" xlink:type="simple">AXl</abbrev> = auxiliary guide tooth of the lower row, <abbrev xmlns:xlink="http://www.w3.org/1999/xlink" xlink:title="cheliceral bulge" xlink:type="simple">CB</abbrev> = cheliceral bulge, <abbrev xmlns:xlink="http://www.w3.org/1999/xlink" xlink:title="central membranous sac" xlink:type="simple">CS</abbrev> = central membranous sac, <abbrev xmlns:xlink="http://www.w3.org/1999/xlink" xlink:title="guide tooth of the lower row" xlink:type="simple">Gl</abbrev> = guide tooth of the lower row, <abbrev xmlns:xlink="http://www.w3.org/1999/xlink" xlink:title="guide tooth of the upper row" xlink:type="simple">Gu</abbrev> = guide tooth of the upper row, L2 = the second teeth of the lower row from the distal end (the first teeth named <abbrev xmlns:xlink="http://www.w3.org/1999/xlink" xlink:title="guide tooth of the lower row" xlink:type="simple">Gl</abbrev>), <abbrev xmlns:xlink="http://www.w3.org/1999/xlink" xlink:title="median cusp of the fang" xlink:type="simple">MC</abbrev> = median cusp of the fang, <abbrev xmlns:xlink="http://www.w3.org/1999/xlink" xlink:title="spermatheca" xlink:type="simple">Sp</abbrev> = spermatheca, U2 = the second teeth of the upper row from the distal end (the first teeth named <abbrev xmlns:xlink="http://www.w3.org/1999/xlink" xlink:title="guide tooth of the upper row" xlink:type="simple">Gu</abbrev>). Scale bars: 1 mm (<bold>A–C</bold>); 0.5 mm (<bold>D–G</bold>); 0.1 mm (<bold>H</bold>).</p></caption><graphic xmlns:xlink="http://www.w3.org/1999/xlink" xlink:href="zookeys-1269-225_article-177630__-g005.jpg" id="oo_1540209.jpg" position="float" orientation="portrait" xlink:type="simple"><uri content-type="original_file" xlink:type="simple">https://binary.pensoft.net/fig/1540209</uri></graphic></fig></tp:treatment-sec><ref-list><ref id="B5"><mixed-citation xmlns:xlink="http://www.w3.org/1999/xlink" xlink:type="simple">Huang ZG, Wu YC, Yin HQ, Xu X, Chen JH (2024) Two new species of the long-jawed orb-weaving spider genus <italic><tp:taxon-name><tp:taxon-name-part taxon-name-part-type="genus">Pachygnatha</tp:taxon-name-part></tp:taxon-name></italic> Sundevall, 1823 (<tp:taxon-name><tp:taxon-name-part taxon-name-part-type="order">Araneae</tp:taxon-name-part></tp:taxon-name>, <tp:taxon-name><tp:taxon-name-part taxon-name-part-type="family">Tetragnathidae</tp:taxon-name-part></tp:taxon-name>) from southern China. Zootaxa 5555(3): 385–406. <ext-link xlink:href="10.11646/zootaxa.5555.3.4" ext-link-type="doi" xlink:type="simple">https://doi.org/10.11646/zootaxa.5555.3.4</ext-link></mixed-citation></ref></ref-list></tp:taxon-treatment>
