# Supplementary material for: New data on long-jawed spiders (Araneae, Tetragnathidae, Tetragnatha) from China
Source: Zookeys. 2026 Feb 13;1269:225–36. doi: 10.3897/zookeys.1269.177630 (PMC12924059; doi:10.3897/zookeys.1269.177630)
Supplement: XML Treatment for Tetragnatha tricuspidata [file zookeys.1269.177630-treatment2.xml]

<!DOCTYPE tp:taxon-treatment
  PUBLIC "-//TaxonX//DTD Taxonomic Treatment Publishing DTD v0 20100105//EN" "tax-treatment-NSO.dtd">
<tp:taxon-treatment xmlns:tp="http://www.plazi.org/taxpub"><tp:treatment-meta><kwd-group><label>Taxon classification</label><kwd>
                <named-content content-type="kingdom">Animalia</named-content>
              </kwd><kwd>
                <named-content content-type="order">Araneae</named-content>
              </kwd><kwd>
                <named-content content-type="family">Tetragnathidae</named-content>
              </kwd></kwd-group><mixed-citation publication-type="journal"><person-group><name><surname>Liu</surname><given-names>Changtao</given-names></name><name><surname>Huang</surname><given-names>Zongguang</given-names></name><name><surname>Yin</surname><given-names>Haiqiang</given-names></name><name><surname>Xu</surname><given-names>Xiang</given-names></name></person-group><article-title>New data on long-jawed spiders (<tp:taxon-name><tp:taxon-name-part taxon-name-part-type="order" reg="Araneae">Araneae</tp:taxon-name-part></tp:taxon-name>, <tp:taxon-name><tp:taxon-name-part taxon-name-part-type="family" reg="Tetragnathidae">Tetragnathidae</tp:taxon-name-part></tp:taxon-name>, <italic><tp:taxon-name><tp:taxon-name-part taxon-name-part-type="genus" reg="Tetragnatha">Tetragnatha</tp:taxon-name-part></tp:taxon-name></italic>) from China</article-title><source>Zookeys</source><day>13</day><month>02</month><year>2026</year><volume>1269</volume><fpage>225</fpage><lpage>236</lpage><pub-id pub-id-type="doi">10.3897/zookeys.1269.177630</pub-id></mixed-citation></tp:treatment-meta><tp:nomenclature><tp:taxon-name><object-id xmlns:xlink="http://www.w3.org/1999/xlink" content-type="arpha" xlink:type="simple">0BFC8358-E208-55EA-8DEB-F21F4C746789</object-id>
                    		<tp:taxon-name-part taxon-name-part-type="genus" reg="Tetragnatha">Tetragnatha</tp:taxon-name-part> <tp:taxon-name-part taxon-name-part-type="species" reg="tricuspidata">tricuspidata</tp:taxon-name-part>
                    	
                    		<object-id xmlns:xlink="http://www.w3.org/1999/xlink" content-type="zoobank" xlink:type="simple">https://zoobank.org/2CFFBA0B-6F96-4456-9FAB-58ECBB61EBA2</object-id>
                    	</tp:taxon-name><tp:taxon-status xmlns:xlink="http://www.w3.org/1999/xlink" xlink:type="simple">sp. nov.</tp:taxon-status><xref ref-type="fig" rid="F1">Figs 1</xref><xref ref-type="fig" rid="F2">, 2</xref><xref ref-type="fig" rid="F3">, 3</xref><xref ref-type="fig" rid="F4">, 4</xref><xref ref-type="fig" rid="F7">, 7 Chinese name: 三尖肖蛸</xref></tp:nomenclature><tp:treatment-sec sec-type="Type material"><title>Type material.</title><p><bold><italic>Holotype</italic></bold>: China • ♂; Shaanxi Province, Baoji City, Feng County, Ma Village; <named-content xmlns:xlink="http://www.w3.org/1999/xlink" content-type="dwc:verbatimCoordinates" xlink:type="simple">33°51'39"N, 106°31'48"E</named-content>; 1672 m a.s.l.; 6 Jun. 2022; Ailan He, Jinxin Liu, Zongguang Huang, Yun Liang, Yu Hui, Yingli Wen, Yang Liu leg.; HNU1092. <bold><italic>Paratypes</italic></bold>. China • 1 ♀; Shaanxi Province, Baoji City, Feng County, Tongtianhe River National Forest Park; <named-content xmlns:xlink="http://www.w3.org/1999/xlink" content-type="dwc:verbatimCoordinates" xlink:type="simple">32°41'13"N, 106°47'44"E</named-content>; 2046 m a.s.l.; 5 Jun. 2022; same collectors as holotype; HNU1111 • 1 ♀; Sichuan Province, Bazhong City, Nanjiang County, Guangwushan–Nuoshuihe UNESCO Global Geopark, Micangshan Mountain; <named-content xmlns:xlink="http://www.w3.org/1999/xlink" content-type="dwc:verbatimCoordinates" xlink:type="simple">32°39'51"N, 106°55'54"E</named-content>; 1406 m a.s.l.; 2 Jun. 2022; same collectors as holotype; HNU1113.</p></tp:treatment-sec><tp:treatment-sec sec-type="Diagnosis"><title>Diagnosis.</title><p>Both male and female of the new species resemble those of <italic><tp:taxon-name><tp:taxon-name-part taxon-name-part-type="genus" reg="Tetragnatha">T.</tp:taxon-name-part> <tp:taxon-name-part taxon-name-part-type="species" reg="bifurcata">bifurcata</tp:taxon-name-part></tp:taxon-name></italic> Li &amp; Liu, 2022. Males have a similar conductor with two folds and a bifurcated distal end, with the fang slightly curved toward the lower view, and females of the two species are similar in the shape of genital fold and in having short and laterally bulging chelicerae (with the same number of teeth), but the two species differ in the following characters: (1) male dorsal apophysis (a) located near the dorsal surface of the chelicera, away from the promarginal tooth in new species, vs located midway between the promarginal tooth and the dorsal surface of the chelicera in <italic><tp:taxon-name><tp:taxon-name-part taxon-name-part-type="genus" reg="Tetragnatha">T.</tp:taxon-name-part> <tp:taxon-name-part taxon-name-part-type="species" reg="bifurcata">bifurcata</tp:taxon-name-part></tp:taxon-name></italic> (cf. Fig. <xref ref-type="fig" rid="F2">2A</xref> with fig. 1D in <xref ref-type="bibr" rid="B6">Li et al. 2022</xref>); (2) distal end of conductor with three tips in new species, vs two tips in <italic><tp:taxon-name><tp:taxon-name-part taxon-name-part-type="genus" reg="Tetragnatha">T.</tp:taxon-name-part> <tp:taxon-name-part taxon-name-part-type="species" reg="bifurcata">bifurcata</tp:taxon-name-part></tp:taxon-name></italic> (cf. Fig. <xref ref-type="fig" rid="F4">4D</xref> with fig. 1L in <xref ref-type="bibr" rid="B6">Li et al. 2022</xref>); (3) the anterior pair of spermathecae are spherical and the posterior pair of spermthecae are oblong in new species, vs both the anterior and posterior pair of spermathecae are spherical in <italic><tp:taxon-name><tp:taxon-name-part taxon-name-part-type="genus" reg="Tetragnatha">T.</tp:taxon-name-part> <tp:taxon-name-part taxon-name-part-type="species" reg="bifurcata">bifurcata</tp:taxon-name-part></tp:taxon-name></italic> (cf. Fig. <xref ref-type="fig" rid="F4">4F</xref> with fig. 2H in <xref ref-type="bibr" rid="B6">Li et al. 2022</xref>).</p></tp:treatment-sec><tp:treatment-sec sec-type="Description"><title>Description.</title><p><bold>Male (holotype)</bold>. Total length 5.12. Carapace 2.01 long, 1.28 wide, yellowish brown; cervical groove dark; radial grooves indistinct; fovea inverted V-shaped (Fig. <xref ref-type="fig" rid="F1">1A</xref>). Bases of anterior and posterior lateral eyes contiguous. Eye diameters and interdistances: <abbrev xmlns:xlink="http://www.w3.org/1999/xlink" xlink:title="anterior median eyes" xlink:type="simple">AME</abbrev> 0.09, <abbrev xmlns:xlink="http://www.w3.org/1999/xlink" xlink:title="anterior lateral eyes" xlink:type="simple">ALE</abbrev> 0.08, <abbrev xmlns:xlink="http://www.w3.org/1999/xlink" xlink:title="posterior median eyes" xlink:type="simple">PME</abbrev> 0.10, <abbrev xmlns:xlink="http://www.w3.org/1999/xlink" xlink:title="posterior lateral eyes" xlink:type="simple">PLE</abbrev> 0.09; <abbrev xmlns:xlink="http://www.w3.org/1999/xlink" xlink:title="anterior median eyes" xlink:type="simple">AME</abbrev>–<abbrev xmlns:xlink="http://www.w3.org/1999/xlink" xlink:title="anterior median eyes" xlink:type="simple">AME</abbrev> 0.10, <abbrev xmlns:xlink="http://www.w3.org/1999/xlink" xlink:title="anterior median eyes" xlink:type="simple">AME</abbrev>–<abbrev xmlns:xlink="http://www.w3.org/1999/xlink" xlink:title="anterior lateral eyes" xlink:type="simple">ALE</abbrev> 0.17, <abbrev xmlns:xlink="http://www.w3.org/1999/xlink" xlink:title="posterior median eyes" xlink:type="simple">PME</abbrev>–<abbrev xmlns:xlink="http://www.w3.org/1999/xlink" xlink:title="posterior median eyes" xlink:type="simple">PME</abbrev> 0.17, <abbrev xmlns:xlink="http://www.w3.org/1999/xlink" xlink:title="posterior median eyes" xlink:type="simple">PME</abbrev>–<abbrev xmlns:xlink="http://www.w3.org/1999/xlink" xlink:title="posterior lateral eyes" xlink:type="simple">PLE</abbrev> 0.18. <abbrev xmlns:xlink="http://www.w3.org/1999/xlink" xlink:title="median ocular area" xlink:type="simple">MOA</abbrev> 0.27 long, anterior width 0.28, posterior width 0.38. Legs slender, similar in colour to carapace (Fig. <xref ref-type="fig" rid="F1">1A–C</xref>), trichobothria present on femur. Leg measurements: I 19.19 (5.44, 0.67, 5.81, 5.91, 1.36); II 13.10 (3.89, 0.75, 3.73, 3.76, 0.97); III 5.82 (2.02, 0.49, 1.32, 1.42, 0.57); IV 11.34 (3.71, 0.49, 2.90, 3.37, 0.87). Chelicerae yellow, “a” situated near the dorsal surface of chelicera, with flat end; <abbrev xmlns:xlink="http://www.w3.org/1999/xlink" xlink:title="auxiliary guide tooth of the upper row" xlink:type="simple">AXu</abbrev> short and bifurcate, <abbrev xmlns:xlink="http://www.w3.org/1999/xlink" xlink:title="auxiliary guide tooth of the lower row" xlink:type="simple">AXl</abbrev> absent; upper row with five teeth, <abbrev xmlns:xlink="http://www.w3.org/1999/xlink" xlink:title="guide tooth of the upper row" xlink:type="simple">Gu</abbrev> smaller than U2, distance between <abbrev xmlns:xlink="http://www.w3.org/1999/xlink" xlink:title="guide tooth of the upper row" xlink:type="simple">Gu</abbrev> and U2 shorter than that between U2 and U3; lower row with five teeth, <abbrev xmlns:xlink="http://www.w3.org/1999/xlink" xlink:title="guide tooth of the lower row" xlink:type="simple">Gl</abbrev> equal in size to L2 (Figs <xref ref-type="fig" rid="F2">2A–C</xref>, <xref ref-type="fig" rid="F3">3</xref>). Sternum 1.06 long, 0.84 wide, yellow, shield-shaped (Fig. <xref ref-type="fig" rid="F1">1B</xref>). Maxillae yellowish brown, longer than wide, with widened distal ends. Labium wider than long. Abdomen 3.10 long, 1.23 wide, elliptical, dorsally with irregular silver guanine spots interspersed with brown markings (Fig. <xref ref-type="fig" rid="F1">1A, C</xref>).</p><fig id="F3" position="float" orientation="portrait"><object-id xmlns:xlink="http://www.w3.org/1999/xlink" content-type="doi" xlink:type="simple">10.3897/zookeys.1269.177630.figure3</object-id><object-id xmlns:xlink="http://www.w3.org/1999/xlink" content-type="arpha" xlink:type="simple">6EB09993-B9C4-58C8-9104-A6D453C28E45</object-id><label>Figure 3.</label><caption><p><italic><tp:taxon-name><tp:taxon-name-part taxon-name-part-type="genus" reg="Tetragnatha">Tetragnatha</tp:taxon-name-part> <tp:taxon-name-part taxon-name-part-type="species" reg="tricuspidata">tricuspidata</tp:taxon-name-part></tp:taxon-name></italic> sp. nov., chelicerae, male (HNU1092). <bold>A</bold>. Left chelicera, upper view; <bold>B</bold>. Ditto, inner view; <bold>C</bold>. Ditto, lower view. Abbreviations: a = male dorsal apophysis, <abbrev xmlns:xlink="http://www.w3.org/1999/xlink" xlink:title="auxiliary guide tooth of the upper row" xlink:type="simple">AXu</abbrev> = auxiliary guide tooth of the upper row, <abbrev xmlns:xlink="http://www.w3.org/1999/xlink" xlink:title="guide tooth of the lower row" xlink:type="simple">Gl</abbrev> = guide tooth of the lower row, <abbrev xmlns:xlink="http://www.w3.org/1999/xlink" xlink:title="guide tooth of the upper row" xlink:type="simple">Gu</abbrev> = guide tooth of the upper row, L2 = the second teeth of the lower row from the distal end (the first teeth named <abbrev xmlns:xlink="http://www.w3.org/1999/xlink" xlink:title="guide tooth of the lower row" xlink:type="simple">Gl</abbrev>), U2 = the second teeth of the upper row from the distal end (the first teeth named <abbrev xmlns:xlink="http://www.w3.org/1999/xlink" xlink:title="guide tooth of the upper row" xlink:type="simple">Gu</abbrev>), U3 = the third teeth of the upper row from the distal end (the first teeth named <abbrev xmlns:xlink="http://www.w3.org/1999/xlink" xlink:title="guide tooth of the upper row" xlink:type="simple">Gu</abbrev>). Scale bars: 0.2 mm.</p></caption><graphic xmlns:xlink="http://www.w3.org/1999/xlink" xlink:href="zookeys-1269-225_article-177630__-g003.jpg" id="oo_1540207.jpg" position="float" orientation="portrait" xlink:type="simple"><uri content-type="original_file" xlink:type="simple">https://binary.pensoft.net/fig/1540207</uri></graphic></fig><p><bold>Palp</bold> (Fig. <xref ref-type="fig" rid="F4">4A–D</xref>). Tibia twice as long as wide, distal dorsal margin extended into plate-like protuberance. Paracymbium with a triangular knob, a shallow notch, and a translucent lobe occupying almost 1/3 the width of paracymbium in retrolateral view. Cymbium constricted medially, distal portion curled into semi-enclosed configuration. Tegulum like a sphere missing both ends in ventral view. Conductor distal end divided into two branches, ventral branch with an additional median tip, resulting in three tips (in retrolateral view, the additional median tip appears as a short line between branches; in ventro-prolateral view, its full shape is visible) (Fig. <xref ref-type="fig" rid="F4">4B, D</xref>). Embolus with broad basal half circling clockwise around the bulb, slender distal half extending toward bases of distal tip of conductor (Fig. <xref ref-type="fig" rid="F4">4B</xref>).</p><fig id="F4" position="float" orientation="portrait"><object-id xmlns:xlink="http://www.w3.org/1999/xlink" content-type="doi" xlink:type="simple">10.3897/zookeys.1269.177630.figure4</object-id><object-id xmlns:xlink="http://www.w3.org/1999/xlink" content-type="arpha" xlink:type="simple">50D08607-293C-5986-B452-805E8EEFAA96</object-id><label>Figure 4.</label><caption><p><italic><tp:taxon-name><tp:taxon-name-part taxon-name-part-type="genus" reg="Tetragnatha">Tetragnatha</tp:taxon-name-part> <tp:taxon-name-part taxon-name-part-type="species" reg="tricuspidata">tricuspidata</tp:taxon-name-part></tp:taxon-name></italic> sp. nov., genitalia (HNU1092, HNU1111). <bold>A</bold>. Pedipalp, ventral view; <bold>B</bold>. Ditto, retrolateral view; <bold>C</bold>. Ditto, dorsal view; <bold>D</bold>. Conductor detail, ventroprolateral view; <bold>E</bold>. Genital fold, ventral view; <bold>F</bold>. Vulva, dorsal view. Abbreviations: C = conductor, <abbrev xmlns:xlink="http://www.w3.org/1999/xlink" xlink:title="cymbium" xlink:type="simple">Cy</abbrev> = cymbium, E = embolus, K = knob, L = translucent lobe, N = notch, P = paracymbium, <abbrev xmlns:xlink="http://www.w3.org/1999/xlink" xlink:title="spermatheca" xlink:type="simple">Sp</abbrev> = spermatheca. Scale bars: 0.2 mm.</p></caption><graphic xmlns:xlink="http://www.w3.org/1999/xlink" xlink:href="zookeys-1269-225_article-177630__-g004.jpg" id="oo_1540208.jpg" position="float" orientation="portrait" xlink:type="simple"><uri content-type="original_file" xlink:type="simple">https://binary.pensoft.net/fig/1540208</uri></graphic></fig><p><bold>Female (paratype)</bold>. Total length 6.47. Carapace 1.96 long, 1.25 wide, yellowish green; cervical groove dark; radial grooves indistinct; fovea triangular (Fig. <xref ref-type="fig" rid="F1">1D</xref>). Eye diameters and interdistances: <abbrev xmlns:xlink="http://www.w3.org/1999/xlink" xlink:title="anterior median eyes" xlink:type="simple">AME</abbrev> 0.09, <abbrev xmlns:xlink="http://www.w3.org/1999/xlink" xlink:title="anterior lateral eyes" xlink:type="simple">ALE</abbrev> 0.07, <abbrev xmlns:xlink="http://www.w3.org/1999/xlink" xlink:title="posterior median eyes" xlink:type="simple">PME</abbrev> 0.09, <abbrev xmlns:xlink="http://www.w3.org/1999/xlink" xlink:title="posterior lateral eyes" xlink:type="simple">PLE</abbrev> 0.09; <abbrev xmlns:xlink="http://www.w3.org/1999/xlink" xlink:title="anterior median eyes" xlink:type="simple">AME</abbrev>–<abbrev xmlns:xlink="http://www.w3.org/1999/xlink" xlink:title="anterior median eyes" xlink:type="simple">AME</abbrev> 0.10, <abbrev xmlns:xlink="http://www.w3.org/1999/xlink" xlink:title="anterior median eyes" xlink:type="simple">AME</abbrev>–<abbrev xmlns:xlink="http://www.w3.org/1999/xlink" xlink:title="anterior lateral eyes" xlink:type="simple">ALE</abbrev> 0.19, <abbrev xmlns:xlink="http://www.w3.org/1999/xlink" xlink:title="posterior median eyes" xlink:type="simple">PME</abbrev>–<abbrev xmlns:xlink="http://www.w3.org/1999/xlink" xlink:title="posterior median eyes" xlink:type="simple">PME</abbrev> 0.17, <abbrev xmlns:xlink="http://www.w3.org/1999/xlink" xlink:title="posterior median eyes" xlink:type="simple">PME</abbrev>–<abbrev xmlns:xlink="http://www.w3.org/1999/xlink" xlink:title="posterior lateral eyes" xlink:type="simple">PLE</abbrev> 0.16. <abbrev xmlns:xlink="http://www.w3.org/1999/xlink" xlink:title="median ocular area" xlink:type="simple">MOA</abbrev> 0.30 long, anterior width 0.29, posterior width 0.36. Leg measurements: I 18.19 (5.13, 0.72, 5.59, 5.46, 1.29); II 12.23 (3.58, 0.76, 3.20, 3.56, 1.13); III 5.41 (1.76, 0.47, 1.24, 1.29, 0.65); IV 10.49 (3.52, 0.52, 2.58, 2.99, 0.88). Chelicerae slightly green; upper row with five teeth, U2 largest and separated from <abbrev xmlns:xlink="http://www.w3.org/1999/xlink" xlink:title="guide tooth of the upper row" xlink:type="simple">Gu</abbrev> widely; lower row with six teeth, L2 largest and separated from <abbrev xmlns:xlink="http://www.w3.org/1999/xlink" xlink:title="guide tooth of the upper row" xlink:type="simple">Gu</abbrev> slightly (Fig. <xref ref-type="fig" rid="F2">2D–F</xref>). Sternum 1.06 long, 0.82 wide, yellow-green, shield-shaped. Maxillae yellowish green, longer than wide, with widened distal ends. (Fig. <xref ref-type="fig" rid="F1">1E</xref>). Abdomen 4.51 long, 1.40 wide. Other somatic characters as in male.</p><p><bold>Female genitalia</bold> (Fig. <xref ref-type="fig" rid="F4">4E, F</xref>). Genital fold wider than long. Two pairs of spermathecae: anterior pair nearly spherical, posterior pair oblong; anterior pair situated between posterior spermathecae. Central membranous sac (<abbrev xmlns:xlink="http://www.w3.org/1999/xlink" xlink:title="central membranous sac" xlink:type="simple">CS</abbrev>) absent.</p></tp:treatment-sec><tp:treatment-sec sec-type="Etymology"><title>Etymology.</title><p>The specific epithet is from the Latin <italic>tricuspidatus</italic> (“three-tipped”), referring to the conductor bearing three distal tips; adjective.</p></tp:treatment-sec><tp:treatment-sec sec-type="Distribution"><title>Distribution.</title><p>Known only from the type locality (Fig. <xref ref-type="fig" rid="F7">7</xref>).</p></tp:treatment-sec><tp:treatment-sec><!--Section generated to contain objects referenced in tp:taxon-treatment.--><fig id="F1" position="float" orientation="portrait"><object-id xmlns:xlink="http://www.w3.org/1999/xlink" content-type="doi" xlink:type="simple">10.3897/zookeys.1269.177630.figure1</object-id><object-id xmlns:xlink="http://www.w3.org/1999/xlink" content-type="arpha" xlink:type="simple">1BDB1EFE-D8FF-5717-9201-653494B466DD</object-id><label>Figure 1.</label><caption><p><italic><tp:taxon-name><tp:taxon-name-part taxon-name-part-type="genus" reg="Tetragnatha">Tetragnatha</tp:taxon-name-part> <tp:taxon-name-part taxon-name-part-type="species" reg="tricuspidata">tricuspidata</tp:taxon-name-part></tp:taxon-name></italic> sp. nov., habitus (HNU1092, HNU1111). <bold>A</bold>. Male, dorsal view; <bold>B</bold>. Ditto, ventral view; <bold>C</bold>. Ditto, lateral view; <bold>D</bold>. Female, dorsal view; <bold>E</bold>. Ditto, ventral view; <bold>F</bold>. Ditto, lateral view. Scale bars: 1 mm (<bold>A–C</bold>); 2 mm (<bold>D–F</bold>).</p></caption><graphic xmlns:xlink="http://www.w3.org/1999/xlink" xlink:href="zookeys-1269-225_article-177630__-g001.jpg" id="oo_1540205.jpg" position="float" orientation="portrait" xlink:type="simple"><uri content-type="original_file" xlink:type="simple">https://binary.pensoft.net/fig/1540205</uri></graphic></fig><fig id="F2" position="float" orientation="portrait"><object-id xmlns:xlink="http://www.w3.org/1999/xlink" content-type="doi" xlink:type="simple">10.3897/zookeys.1269.177630.figure2</object-id><object-id xmlns:xlink="http://www.w3.org/1999/xlink" content-type="arpha" xlink:type="simple">17FFB6F0-1D9C-575B-B619-9EB5583058FB</object-id><label>Figure 2.</label><caption><p><italic><tp:taxon-name><tp:taxon-name-part taxon-name-part-type="genus" reg="Tetragnatha">Tetragnatha</tp:taxon-name-part> <tp:taxon-name-part taxon-name-part-type="species" reg="tricuspidata">tricuspidata</tp:taxon-name-part></tp:taxon-name></italic> sp. nov., chelicerae (HNU1092, HNU1111). <bold>A</bold>. Male, upper view; <bold>B</bold>. Ditto, inner view; <bold>C</bold>. Ditto, lower view; <bold>D</bold>. Female, upper view; <bold>E</bold>. Ditto, inner view; <bold>F</bold>. Ditto, lower view. Abbreviations: a = male dorsal apophysis, <abbrev xmlns:xlink="http://www.w3.org/1999/xlink" xlink:title="auxiliary guide tooth of the upper row" xlink:type="simple">AXu</abbrev> = auxiliary guide tooth of the upper row, <abbrev xmlns:xlink="http://www.w3.org/1999/xlink" xlink:title="guide tooth of the lower row" xlink:type="simple">Gl</abbrev> = guide tooth of the lower row, <abbrev xmlns:xlink="http://www.w3.org/1999/xlink" xlink:title="guide tooth of the upper row" xlink:type="simple">Gu</abbrev> = guide tooth of the upper row, L2 = the second teeth of the lower row from the distal end (the first teeth named <abbrev xmlns:xlink="http://www.w3.org/1999/xlink" xlink:title="guide tooth of the lower row" xlink:type="simple">Gl</abbrev>), U2 = the second teeth of the upper row from the distal end (the first teeth named <abbrev xmlns:xlink="http://www.w3.org/1999/xlink" xlink:title="guide tooth of the upper row" xlink:type="simple">Gu</abbrev>), U3 = the third teeth of the upper row from the distal end (the first teeth named <abbrev xmlns:xlink="http://www.w3.org/1999/xlink" xlink:title="guide tooth of the upper row" xlink:type="simple">Gu</abbrev>). Scale bars: 0.2 mm.</p></caption><graphic xmlns:xlink="http://www.w3.org/1999/xlink" xlink:href="zookeys-1269-225_article-177630__-g002.jpg" id="oo_1540206.jpg" position="float" orientation="portrait" xlink:type="simple"><uri content-type="original_file" xlink:type="simple">https://binary.pensoft.net/fig/1540206</uri></graphic></fig><fig id="F7" position="float" orientation="portrait"><object-id xmlns:xlink="http://www.w3.org/1999/xlink" content-type="doi" xlink:type="simple">10.3897/zookeys.1269.177630.figure7</object-id><object-id xmlns:xlink="http://www.w3.org/1999/xlink" content-type="arpha" xlink:type="simple">54A42A4D-91D1-5D3A-A91C-0CE06302A2F4</object-id><label>Figure 7.</label><caption><p>Distribution map of the <italic><tp:taxon-name><tp:taxon-name-part taxon-name-part-type="genus" reg="Tetragnatha">Tetragnatha</tp:taxon-name-part></tp:taxon-name></italic> species in this study.</p></caption><graphic xmlns:xlink="http://www.w3.org/1999/xlink" xlink:href="zookeys-1269-225_article-177630__-g007.jpg" id="oo_1540211.jpg" position="float" orientation="portrait" xlink:type="simple"><uri content-type="original_file" xlink:type="simple">https://binary.pensoft.net/fig/1540211</uri></graphic></fig></tp:treatment-sec><ref-list><ref id="B6"><mixed-citation xmlns:xlink="http://www.w3.org/1999/xlink" xlink:type="simple">Li SL, Liu P, Peng XJ (2022) Three new species of the genus <italic><tp:taxon-name><tp:taxon-name-part taxon-name-part-type="genus">Tetragnatha</tp:taxon-name-part></tp:taxon-name></italic> Latreille, 1804 (<tp:taxon-name><tp:taxon-name-part taxon-name-part-type="order">Araneae</tp:taxon-name-part></tp:taxon-name>, <tp:taxon-name><tp:taxon-name-part taxon-name-part-type="family">Tetragnathidae</tp:taxon-name-part></tp:taxon-name>) from China. ZooKeys 1125: 87–101. <ext-link xlink:href="10.3897/zookeys.1125.86905" ext-link-type="doi" xlink:type="simple">https://doi.org/10.3897/zookeys.1125.86905</ext-link></mixed-citation></ref></ref-list></tp:taxon-treatment>
