# Supplementary material for: New data on long-jawed spiders (Araneae, Tetragnathidae, Tetragnatha) from China
Source: Zookeys. 2026 Feb 13;1269:225–36. doi: 10.3897/zookeys.1269.177630 (PMC12924059; doi:10.3897/zookeys.1269.177630)
Supplement: XML Treatment for Tetragnatha hirashimai [file zookeys.1269.177630-treatment3.xml]

<!DOCTYPE tp:taxon-treatment
  PUBLIC "-//TaxonX//DTD Taxonomic Treatment Publishing DTD v0 20100105//EN" "tax-treatment-NSO.dtd">
<tp:taxon-treatment xmlns:tp="http://www.plazi.org/taxpub"><tp:treatment-meta><kwd-group><label>Taxon classification</label><kwd>
                <named-content content-type="kingdom">Animalia</named-content>
              </kwd><kwd>
                <named-content content-type="order">Araneae</named-content>
              </kwd><kwd>
                <named-content content-type="family">Tetragnathidae</named-content>
              </kwd></kwd-group><mixed-citation publication-type="journal"><person-group><name><surname>Liu</surname><given-names>Changtao</given-names></name><name><surname>Huang</surname><given-names>Zongguang</given-names></name><name><surname>Yin</surname><given-names>Haiqiang</given-names></name><name><surname>Xu</surname><given-names>Xiang</given-names></name></person-group><article-title>New data on long-jawed spiders (<tp:taxon-name><tp:taxon-name-part taxon-name-part-type="order" reg="Araneae">Araneae</tp:taxon-name-part></tp:taxon-name>, <tp:taxon-name><tp:taxon-name-part taxon-name-part-type="family" reg="Tetragnathidae">Tetragnathidae</tp:taxon-name-part></tp:taxon-name>, <italic><tp:taxon-name><tp:taxon-name-part taxon-name-part-type="genus" reg="Tetragnatha">Tetragnatha</tp:taxon-name-part></tp:taxon-name></italic>) from China</article-title><source>Zookeys</source><day>13</day><month>02</month><year>2026</year><volume>1269</volume><fpage>225</fpage><lpage>236</lpage><pub-id pub-id-type="doi">10.3897/zookeys.1269.177630</pub-id></mixed-citation></tp:treatment-meta><tp:nomenclature><tp:taxon-name><object-id xmlns:xlink="http://www.w3.org/1999/xlink" content-type="arpha" xlink:type="simple">DF4ACFB8-BA37-5DF2-B4FC-A80A171A6B50</object-id>
                    		<tp:taxon-name-part taxon-name-part-type="genus" reg="Tetragnatha">Tetragnatha</tp:taxon-name-part> <tp:taxon-name-part taxon-name-part-type="species" reg="hirashimai">hirashimai</tp:taxon-name-part>
                    	</tp:taxon-name><tp:taxon-authority>Okuma, 1987</tp:taxon-authority><xref ref-type="fig" rid="F5">Figs 5</xref><xref ref-type="fig" rid="F6">, 6</xref><xref ref-type="fig" rid="F7">, 7</xref><tp:nomenclature-citation-list><tp:nomenclature-citation><tp:taxon-name><tp:taxon-name-part taxon-name-part-type="genus" reg="Tetragnatha">Tetragnatha</tp:taxon-name-part> <tp:taxon-name-part taxon-name-part-type="species" reg="hirashimai">hirashimai</tp:taxon-name-part></tp:taxon-name><comment> Okuma, 1987: figs 25, 26A–K.</comment></tp:nomenclature-citation></tp:nomenclature-citation-list></tp:nomenclature><tp:treatment-sec sec-type="Material examined"><title>Material examined.</title><p>China • 1 ♂ 1 ♀; Guangxi Zhuang Autonomous Region, Baise Prefecture, Jingxi City, Wuling Forest Park; 24 Jun. 2023; <named-content xmlns:xlink="http://www.w3.org/1999/xlink" content-type="dwc:verbatimCoordinates" xlink:type="simple">23°4'29"N, 106°26'39"E</named-content>; 821 m a.s.l.; Jinxin Liu, Zongguang Huang, Yun Liang, Jinnan Liu, Yecheng Wu leg.; HNU1075, HNU1110 • 1 ♀; Yunnan Province, Xishuangbanna Dai Autonomous Prefecture, Mengla County, Xishuangbanna Tropical Rainforest National Park, Wangtianshu Scenic Area; 27 Jun. 2023; <named-content xmlns:xlink="http://www.w3.org/1999/xlink" content-type="dwc:verbatimCoordinates" xlink:type="simple">21°37'27"N, 101°35'12"E</named-content>; 577 m a.s.l.; Jinxin Liu, Zongguang Huang, Yun Liang, Jinnan Liu, Yecheng Wu leg.; HNU520 • 3 ♀♀; Yunnan Province, Xishuangbanna Dai Autonomous Prefecture, Mengla County, Xishuangbanna Tropical Botanical Garden; 30 Jun. 2023; <named-content xmlns:xlink="http://www.w3.org/1999/xlink" content-type="dwc:verbatimCoordinates" xlink:type="simple">21°55'1"N, 101°16'14"E</named-content>; 577 m a.s.l.; Jinxin Liu, Zongguang Huang, Yun Liang, Jinnan Liu, Yecheng Wu leg.; HNU521–523.</p></tp:treatment-sec><tp:treatment-sec sec-type="Diagnosis"><title>Diagnosis.</title><p>Both males and females of <italic><tp:taxon-name><tp:taxon-name-part taxon-name-part-type="genus" reg="Tetragnatha">T.</tp:taxon-name-part> <tp:taxon-name-part taxon-name-part-type="species" reg="hirashimai">hirashimai</tp:taxon-name-part></tp:taxon-name></italic> are similar to those of <italic><tp:taxon-name><tp:taxon-name-part taxon-name-part-type="genus" reg="Tetragnatha">T.</tp:taxon-name-part> <tp:taxon-name-part taxon-name-part-type="species" reg="mandibulata">mandibulata</tp:taxon-name-part></tp:taxon-name></italic> Walckenaer, 1841. Males have a slender abdomen, and similar paracymbium with a translucent lobe occupying half of its width and strongly curved “a” situated near the dorsal surface of chelicerae (Fig. <xref ref-type="fig" rid="F6">6E, H</xref>), and females have an elongate genital fold, and similar chelicerae with strongly curved fangs, conspicuous cheliceral bulge (<abbrev xmlns:xlink="http://www.w3.org/1999/xlink" xlink:title="cheliceral bulge" xlink:type="simple">CB</abbrev>) and distinct bulky <abbrev xmlns:xlink="http://www.w3.org/1999/xlink" xlink:title="auxiliary guide tooth of the lower row" xlink:type="simple">AXl</abbrev> (Fig. <xref ref-type="fig" rid="F5">5F</xref>), but the two species can be distinguished by: (1) male L2 (the second tooth of the lower row from the distal end) distinctly enlarged compared to the other teeth in this species, vs L2 not enlarged relative to the other teeth in males of <italic><tp:taxon-name><tp:taxon-name-part taxon-name-part-type="genus" reg="Tetragnatha">T.</tp:taxon-name-part> <tp:taxon-name-part taxon-name-part-type="species" reg="mandibulata">mandibulata</tp:taxon-name-part></tp:taxon-name></italic> (cf. Fig. <xref ref-type="fig" rid="F6">6I</xref> with fig. 11E in <xref ref-type="bibr" rid="B3">Castanheira et al. 2019</xref>); (2) females chelicerae with cusp located at the median position of the fang in this species, vs at the basal position of the fang in females of <italic><tp:taxon-name><tp:taxon-name-part taxon-name-part-type="genus" reg="Tetragnatha">T.</tp:taxon-name-part> <tp:taxon-name-part taxon-name-part-type="species" reg="mandibulata">mandibulata</tp:taxon-name-part></tp:taxon-name></italic> (cf. Fig. <xref ref-type="fig" rid="F5">5E</xref> with fig. 12E, F in <xref ref-type="bibr" rid="B3">Castanheira et al. 2019</xref>); (3) central membranous sac (<abbrev xmlns:xlink="http://www.w3.org/1999/xlink" xlink:title="central membranous sac" xlink:type="simple">CS</abbrev>) spherical, and smaller than spermathecae in species, vs long oval, slightly bigger than spermathecae in females of <italic><tp:taxon-name><tp:taxon-name-part taxon-name-part-type="genus" reg="Tetragnatha">T.</tp:taxon-name-part> <tp:taxon-name-part taxon-name-part-type="species" reg="mandibulata">mandibulata</tp:taxon-name-part></tp:taxon-name></italic> (cf. Fig. <xref ref-type="fig" rid="F5">5H</xref> with fig. 12I in <xref ref-type="bibr" rid="B3">Castanheira et al. 2019</xref>).</p><fig id="F5" position="float" orientation="portrait"><object-id xmlns:xlink="http://www.w3.org/1999/xlink" content-type="doi" xlink:type="simple">10.3897/zookeys.1269.177630.figure5</object-id><object-id xmlns:xlink="http://www.w3.org/1999/xlink" content-type="arpha" xlink:type="simple">A4E4D97D-1F72-5418-BD47-539319B8C301</object-id><label>Figure 5.</label><caption><p><italic><tp:taxon-name><tp:taxon-name-part taxon-name-part-type="genus" reg="Tetragnatha">Tetragnatha</tp:taxon-name-part> <tp:taxon-name-part taxon-name-part-type="species" reg="hirashimai">hirashimai</tp:taxon-name-part></tp:taxon-name></italic> Okuma, 1987, female (HNU1075). <bold>A</bold>. Habitus, dorsal view; <bold>B</bold>. Ditto, ventral view; <bold>C</bold>. Ditto, lateral view; <bold>D</bold>. Left chelicera, upper view; <bold>E</bold>. Ditto, inner view; <bold>F</bold>. Ditto, lower view; <bold>G</bold>. Genital fold, ventral view; <bold>H</bold>. Vulva, dorsal view. Abbreviations: <abbrev xmlns:xlink="http://www.w3.org/1999/xlink" xlink:title="auxiliary guide tooth of the lower row" xlink:type="simple">AXl</abbrev> = auxiliary guide tooth of the lower row, <abbrev xmlns:xlink="http://www.w3.org/1999/xlink" xlink:title="cheliceral bulge" xlink:type="simple">CB</abbrev> = cheliceral bulge, <abbrev xmlns:xlink="http://www.w3.org/1999/xlink" xlink:title="central membranous sac" xlink:type="simple">CS</abbrev> = central membranous sac, <abbrev xmlns:xlink="http://www.w3.org/1999/xlink" xlink:title="guide tooth of the lower row" xlink:type="simple">Gl</abbrev> = guide tooth of the lower row, <abbrev xmlns:xlink="http://www.w3.org/1999/xlink" xlink:title="guide tooth of the upper row" xlink:type="simple">Gu</abbrev> = guide tooth of the upper row, L2 = the second teeth of the lower row from the distal end (the first teeth named <abbrev xmlns:xlink="http://www.w3.org/1999/xlink" xlink:title="guide tooth of the lower row" xlink:type="simple">Gl</abbrev>), <abbrev xmlns:xlink="http://www.w3.org/1999/xlink" xlink:title="median cusp of the fang" xlink:type="simple">MC</abbrev> = median cusp of the fang, <abbrev xmlns:xlink="http://www.w3.org/1999/xlink" xlink:title="spermatheca" xlink:type="simple">Sp</abbrev> = spermatheca, U2 = the second teeth of the upper row from the distal end (the first teeth named <abbrev xmlns:xlink="http://www.w3.org/1999/xlink" xlink:title="guide tooth of the upper row" xlink:type="simple">Gu</abbrev>). Scale bars: 1 mm (<bold>A–C</bold>); 0.5 mm (<bold>D–G</bold>); 0.1 mm (<bold>H</bold>).</p></caption><graphic xmlns:xlink="http://www.w3.org/1999/xlink" xlink:href="zookeys-1269-225_article-177630__-g005.jpg" id="oo_1540209.jpg" position="float" orientation="portrait" xlink:type="simple"><uri content-type="original_file" xlink:type="simple">https://binary.pensoft.net/fig/1540209</uri></graphic></fig><fig id="F6" position="float" orientation="portrait"><object-id xmlns:xlink="http://www.w3.org/1999/xlink" content-type="doi" xlink:type="simple">10.3897/zookeys.1269.177630.figure6</object-id><object-id xmlns:xlink="http://www.w3.org/1999/xlink" content-type="arpha" xlink:type="simple">F7451012-B7E8-5BC7-938E-E2939581C286</object-id><label>Figure 6.</label><caption><p><italic><tp:taxon-name><tp:taxon-name-part taxon-name-part-type="genus" reg="Tetragnatha">Tetragnatha</tp:taxon-name-part> <tp:taxon-name-part taxon-name-part-type="species" reg="hirashimai">hirashimai</tp:taxon-name-part></tp:taxon-name></italic> Okuma, 1987, male (HNU1110). <bold>A</bold>. Habitus, dorsal view; <bold>B</bold>. Ditto, ventral view; <bold>C</bold>. Ditto, lateral view; <bold>D</bold>. Left pedipalp, ventral view; <bold>E</bold>. Ditto, retrolateral view; <bold>F</bold>. Ditto, dorsal view; <bold>G</bold>. Knob, retrolateral view; <bold>H</bold>. Chelicera, upper view; <bold>I</bold>. Ditto, inner view; <bold>J</bold>. Ditto, lower view. Abbreviations: a = male dorsal apophysis, <abbrev xmlns:xlink="http://www.w3.org/1999/xlink" xlink:title="auxiliary guide tooth of the upper row" xlink:type="simple">AXu</abbrev> = auxiliary guide tooth of the upper row, C = conductor, <abbrev xmlns:xlink="http://www.w3.org/1999/xlink" xlink:title="cymbium" xlink:type="simple">Cy</abbrev> = cymbium, E = embolus, <abbrev xmlns:xlink="http://www.w3.org/1999/xlink" xlink:title="guide tooth of the lower row" xlink:type="simple">Gl</abbrev> = guide tooth of the lower row, <abbrev xmlns:xlink="http://www.w3.org/1999/xlink" xlink:title="guide tooth of the upper row" xlink:type="simple">Gu</abbrev> = guide tooth of the upper row, L = translucent lobe, L2 = the second teeth of the lower row from the distal end (the first teeth named <abbrev xmlns:xlink="http://www.w3.org/1999/xlink" xlink:title="guide tooth of the lower row" xlink:type="simple">Gl</abbrev>), N = notch, P = paracymbium, U2 = the second teeth of the upper row from the distal end (the first teeth named <abbrev xmlns:xlink="http://www.w3.org/1999/xlink" xlink:title="guide tooth of the upper row" xlink:type="simple">Gu</abbrev>). Scale bars: 1 mm (<bold>A–C</bold>); 0.5 mm (<bold>D–F</bold>); 0.1 mm (<bold>G</bold>); 0.5 mm (<bold>H–J</bold>).</p></caption><graphic xmlns:xlink="http://www.w3.org/1999/xlink" xlink:href="zookeys-1269-225_article-177630__-g006.jpg" id="oo_1540210.jpg" position="float" orientation="portrait" xlink:type="simple"><uri content-type="original_file" xlink:type="simple">https://binary.pensoft.net/fig/1540210</uri></graphic></fig></tp:treatment-sec><tp:treatment-sec sec-type="Description"><title>Description.</title><p><bold>Female</bold>. Total length 8.92. Carapace 2.45 long, 1.16 wide, yellow-brown; cervical groove distinct; radial grooves indistinct; fovea arc-shaped (Fig. <xref ref-type="fig" rid="F5">5A</xref>). Anterior and posterior eye rows recurved; lateral eyes close together. Eye diameters and interdistances: <abbrev xmlns:xlink="http://www.w3.org/1999/xlink" xlink:title="anterior median eyes" xlink:type="simple">AME</abbrev> 0.11, <abbrev xmlns:xlink="http://www.w3.org/1999/xlink" xlink:title="anterior lateral eyes" xlink:type="simple">ALE</abbrev> 0.10, <abbrev xmlns:xlink="http://www.w3.org/1999/xlink" xlink:title="posterior median eyes" xlink:type="simple">PME</abbrev> 0.11, <abbrev xmlns:xlink="http://www.w3.org/1999/xlink" xlink:title="posterior lateral eyes" xlink:type="simple">PLE</abbrev> 0.11; <abbrev xmlns:xlink="http://www.w3.org/1999/xlink" xlink:title="anterior median eyes" xlink:type="simple">AME</abbrev>–<abbrev xmlns:xlink="http://www.w3.org/1999/xlink" xlink:title="anterior median eyes" xlink:type="simple">AME</abbrev> 0.12, <abbrev xmlns:xlink="http://www.w3.org/1999/xlink" xlink:title="anterior median eyes" xlink:type="simple">AME</abbrev>–<abbrev xmlns:xlink="http://www.w3.org/1999/xlink" xlink:title="anterior lateral eyes" xlink:type="simple">ALE</abbrev> 0.14, <abbrev xmlns:xlink="http://www.w3.org/1999/xlink" xlink:title="posterior median eyes" xlink:type="simple">PME</abbrev>–<abbrev xmlns:xlink="http://www.w3.org/1999/xlink" xlink:title="posterior median eyes" xlink:type="simple">PME</abbrev> 0.14, <abbrev xmlns:xlink="http://www.w3.org/1999/xlink" xlink:title="posterior median eyes" xlink:type="simple">PME</abbrev>–<abbrev xmlns:xlink="http://www.w3.org/1999/xlink" xlink:title="posterior lateral eyes" xlink:type="simple">PLE</abbrev> 0.13. <abbrev xmlns:xlink="http://www.w3.org/1999/xlink" xlink:title="median ocular area" xlink:type="simple">MOA</abbrev> 0.33 long, anterior width 0.34, posterior width 0.36. Clypeus 0.07 high. Legs slender, with similar color to the carapace. Leg measurements: I 27.32 (8.61, 0.89, 8.36, 7.53, 2.17), II 16.55 (5.30, 0.71, 4.43, 4.97, 1.14), III 7.61 (2.86, 0.37, 1.67, 2.01, 0.70), IV 16.41 (5.95, 0.58, 3.95, 4.81, 1.12). Chelicerae yellow-brown, bearing a smooth cheliceral bulge (<abbrev xmlns:xlink="http://www.w3.org/1999/xlink" xlink:title="cheliceral bulge" xlink:type="simple">CB</abbrev>) between the upper row and lower row; <abbrev xmlns:xlink="http://www.w3.org/1999/xlink" xlink:title="auxiliary guide tooth of the lower row" xlink:type="simple">AXl</abbrev> bulky; upper row with 10 teeth, <abbrev xmlns:xlink="http://www.w3.org/1999/xlink" xlink:title="guide tooth of the upper row" xlink:type="simple">Gu</abbrev> bulky and separated from U2 widely; lower row with six teeth, <abbrev xmlns:xlink="http://www.w3.org/1999/xlink" xlink:title="guide tooth of the lower row" xlink:type="simple">Gl</abbrev> slightly thinner than <abbrev xmlns:xlink="http://www.w3.org/1999/xlink" xlink:title="guide tooth of the upper row" xlink:type="simple">Gu</abbrev> and larger than L2, widely separated from L2; median cusp (<abbrev xmlns:xlink="http://www.w3.org/1999/xlink" xlink:title="median cusp of the fang" xlink:type="simple">MC</abbrev>) situated approximately midway along the length of the fang (Fig. <xref ref-type="fig" rid="F5">5D–F</xref>). Sternum 1.29 long, 0.91 wide, dark brown. Maxillae dark brown, longer than wide, distal ends widened. Labium dark brown, wider than long. Abdomen 6.46 long, 1.27 wide, dorsally covered with silver guanine spots; anterior one-third slightly swollen, posterior two-thirds slender (Fig. <xref ref-type="fig" rid="F5">5A</xref>).</p><p><bold>Female genitalia</bold> (Fig. <xref ref-type="fig" rid="F5">5G, H</xref>): genital fold longer than wide. Spermathecae paired, large and oval, with their outer margin slightly sclerotized. <abbrev xmlns:xlink="http://www.w3.org/1999/xlink" xlink:title="central membranous sac" xlink:type="simple">CS</abbrev> spherical, located between spermathecae, connected by a thin stalk.</p><p><bold>Male</bold>. Total length 7.82. Carapace 2.13 long, 1.23 wide, yellowish brown; cervical groove distinct; radial grooves indistinct; fovea arc-shaped (Fig. <xref ref-type="fig" rid="F6">6A</xref>). Anterior eye row strongly recurved; bases of anterior and posterior lateral eyes contiguous. Eye diameters and interdistances: <abbrev xmlns:xlink="http://www.w3.org/1999/xlink" xlink:title="anterior median eyes" xlink:type="simple">AME</abbrev> 0.10, <abbrev xmlns:xlink="http://www.w3.org/1999/xlink" xlink:title="anterior lateral eyes" xlink:type="simple">ALE</abbrev> 0.10, <abbrev xmlns:xlink="http://www.w3.org/1999/xlink" xlink:title="posterior median eyes" xlink:type="simple">PME</abbrev> 0.11, <abbrev xmlns:xlink="http://www.w3.org/1999/xlink" xlink:title="posterior lateral eyes" xlink:type="simple">PLE</abbrev> 0.10; <abbrev xmlns:xlink="http://www.w3.org/1999/xlink" xlink:title="anterior median eyes" xlink:type="simple">AME</abbrev>–<abbrev xmlns:xlink="http://www.w3.org/1999/xlink" xlink:title="anterior median eyes" xlink:type="simple">AME</abbrev> 0.10, <abbrev xmlns:xlink="http://www.w3.org/1999/xlink" xlink:title="anterior median eyes" xlink:type="simple">AME</abbrev>–<abbrev xmlns:xlink="http://www.w3.org/1999/xlink" xlink:title="anterior lateral eyes" xlink:type="simple">ALE</abbrev> 0.14, <abbrev xmlns:xlink="http://www.w3.org/1999/xlink" xlink:title="posterior median eyes" xlink:type="simple">PME</abbrev>–<abbrev xmlns:xlink="http://www.w3.org/1999/xlink" xlink:title="posterior median eyes" xlink:type="simple">PME</abbrev> 0.14, <abbrev xmlns:xlink="http://www.w3.org/1999/xlink" xlink:title="posterior median eyes" xlink:type="simple">PME</abbrev>–<abbrev xmlns:xlink="http://www.w3.org/1999/xlink" xlink:title="posterior lateral eyes" xlink:type="simple">PLE</abbrev> 0.15. <abbrev xmlns:xlink="http://www.w3.org/1999/xlink" xlink:title="median ocular area" xlink:type="simple">MOA</abbrev> 0.27 long, anterior width 0.31, posterior width 0.37. Legs slim, with similar color to the carapace (Fig. <xref ref-type="fig" rid="F6">6A</xref>−C). Leg measurements: I 28.29 (8.93, 0.78, 8.56, 7.73, 2.29), II 16.93 (5.31, 0.75, 4.62, 4.98, 1.27), III 8.10 (2.83, 0.45, 1.86, 2.19, 0.77), IV 16.83 (6.07, 0.61, 3.98, 4.95, 1.22). Chelicerae yellow, the bases of male dorsal apophyses (“a”) perpendicular to chelicerae, with distal ends curved toward the bases of the fangs, <abbrev xmlns:xlink="http://www.w3.org/1999/xlink" xlink:title="auxiliary guide tooth of the upper row" xlink:type="simple">AXu</abbrev> small; upper row with nine teeth, <abbrev xmlns:xlink="http://www.w3.org/1999/xlink" xlink:title="guide tooth of the upper row" xlink:type="simple">Gu</abbrev> bulky, separated from U2; lower row with 11 teeth, <abbrev xmlns:xlink="http://www.w3.org/1999/xlink" xlink:title="guide tooth of the lower row" xlink:type="simple">Gl</abbrev> small and close to the robust L2 (Fig. <xref ref-type="fig" rid="F6">6H</xref>−J). Sternum 1.05 long, 0.82 wide, dark brown, shield-shaped (Fig. <xref ref-type="fig" rid="F6">6B</xref>). Maxillae brown, longer than wide, with widened distal ends. Labium wider than long. Abdomen 5.69 long, 1.09 wide, slender, with dorsal silver guanine spots (Fig. <xref ref-type="fig" rid="F6">6A, B</xref>).</p><p><bold>Palp</bold> (Fig. <xref ref-type="fig" rid="F6">6D</xref>−G). Paracymbium with strongly divided notch, translucent lobe occupying half of the paracymbium width and knob elbow-like and blunt. Cymbium distal half narrower than basal half in dorsal view. Tegulum oblate-spherical, sperm duct visible through cuticle. Conductor extending slightly beyond the distal end of the cymbium. Embolus encircling genital bulb clockwise for approximately three-quarters of a circle, distal half alongside and protected by conductor.</p></tp:treatment-sec><tp:treatment-sec sec-type="Notes"><title>Notes.</title><p><italic><tp:taxon-name><tp:taxon-name-part taxon-name-part-type="genus" reg="Tetragnatha">Tetragnatha</tp:taxon-name-part> <tp:taxon-name-part taxon-name-part-type="species" reg="hirashimai">hirashimai</tp:taxon-name-part></tp:taxon-name></italic> Okuma, 1987 has impressive cheliceral fangs, especially in the female. This species had not been reported again in nearly four decades since it was described for the first time in 1987 based on specimens from New Guinea. The original description included numerous informative illustrations, such as habitus, abdomen, eye group, and ventral genital region of the female; chelicerae of both sexes; the paracymbium, and partial conductor and embolus of the male (fig. 26 in Okuma, 1987). However, the vulva was not illustrated, and the drawings of male palpal organ were not sufficiently detailed—particularly regarding key structures such as the embolus and conductor, where only distal portions were shown without showing a specified viewing angle.</p><p>Although we identified our specimens as <italic><tp:taxon-name><tp:taxon-name-part taxon-name-part-type="genus" reg="Tetragnatha">T.</tp:taxon-name-part> <tp:taxon-name-part taxon-name-part-type="species" reg="hirashimai">hirashimai</tp:taxon-name-part></tp:taxon-name></italic> in this study, several differences between our specimens and Okuma’s should be recognized. First, the cheliceral fangs in females exhibit a subtle difference in shape. In the original drawings, the fangs are strongly bent, forming distinct dorsal projections at the midpoint (fig. 26F, G in Okuma, 1987), whereas in our specimen, the fangs lack dorsal projections and are smoothly curved at the corresponding position (Fig. <xref ref-type="fig" rid="F5">5D–F</xref>). Secondly, in dorsal view, the male cheliceral apophysis (a) is horizontally aligned with the <abbrev xmlns:xlink="http://www.w3.org/1999/xlink" xlink:title="guide tooth of the upper row" xlink:type="simple">Gu</abbrev> in our specimen (Fig. <xref ref-type="fig" rid="F6">6I</xref>), whereas in the original drawings, the ‘a’ (fig. 26A in Okuma, 1987) is positioned below the <abbrev xmlns:xlink="http://www.w3.org/1999/xlink" xlink:title="guide tooth of the upper row" xlink:type="simple">Gu</abbrev>, and the two structures are not horizontally aligned. However, it is crucial to note that the original description included only hand-drawn line illustrations provided by the author, which may differ to some extent from the actual structure or from photographs taken of the specimens.</p><p>We also noted that <italic><tp:taxon-name><tp:taxon-name-part taxon-name-part-type="genus" reg="Tetagnatha">T.</tp:taxon-name-part> <tp:taxon-name-part taxon-name-part-type="species" reg="mertoni">mertoni</tp:taxon-name-part></tp:taxon-name></italic> Strand, 1911, which was found in Indonesia, may represent a senior synonym of <italic><tp:taxon-name><tp:taxon-name-part taxon-name-part-type="genus" reg="Tetragnatha">T.</tp:taxon-name-part> <tp:taxon-name-part taxon-name-part-type="species" reg="hirashimai">hirashimai</tp:taxon-name-part></tp:taxon-name></italic>. The two species appear highly similar based on the original illustrations (cf. fig. 45 in Strand, 1911 with fig. 26F, G in Okuma, 1987). Furthermore, given the known distribution of <italic><tp:taxon-name><tp:taxon-name-part taxon-name-part-type="genus" reg="Tetragnatha">T.</tp:taxon-name-part> <tp:taxon-name-part taxon-name-part-type="species" reg="hirashimai">hirashimai</tp:taxon-name-part></tp:taxon-name></italic> in Papua New Guinea and its newly recorded presence in China in this study, it is plausible that this species also occurs in intermediate regions, such as Indonesia. However, since only a hand-drawn illustration of the chelicerae was provided in the original description of <italic><tp:taxon-name><tp:taxon-name-part taxon-name-part-type="genus" reg="Tetagnatha">T.</tp:taxon-name-part> <tp:taxon-name-part taxon-name-part-type="species" reg="mertoni">mertoni</tp:taxon-name-part></tp:taxon-name></italic>, and the types have not been examined, this issue remains unresolved and requires further investigation in future studies.</p></tp:treatment-sec><tp:treatment-sec sec-type="Distribution"><title>Distribution.</title><p>China (Guangxi Zhuang Autonomous Region, Yunnan, new record), Papua New Guinea (Fig. <xref ref-type="fig" rid="F7">7</xref>).</p><fig id="F7" position="float" orientation="portrait"><object-id xmlns:xlink="http://www.w3.org/1999/xlink" content-type="doi" xlink:type="simple">10.3897/zookeys.1269.177630.figure7</object-id><object-id xmlns:xlink="http://www.w3.org/1999/xlink" content-type="arpha" xlink:type="simple">54A42A4D-91D1-5D3A-A91C-0CE06302A2F4</object-id><label>Figure 7.</label><caption><p>Distribution map of the <italic><tp:taxon-name><tp:taxon-name-part taxon-name-part-type="genus" reg="Tetragnatha">Tetragnatha</tp:taxon-name-part></tp:taxon-name></italic> species in this study.</p></caption><graphic xmlns:xlink="http://www.w3.org/1999/xlink" xlink:href="zookeys-1269-225_article-177630__-g007.jpg" id="oo_1540211.jpg" position="float" orientation="portrait" xlink:type="simple"><uri content-type="original_file" xlink:type="simple">https://binary.pensoft.net/fig/1540211</uri></graphic></fig></tp:treatment-sec><ref-list><ref id="B3"><mixed-citation xmlns:xlink="http://www.w3.org/1999/xlink" xlink:type="simple">Castanheira PdS, Baptista RLC, Pizzetti DDP, Teixeira RA (2019) Contributions to the taxonomy of the long-jawed orb-weaving spider genus <italic><tp:taxon-name><tp:taxon-name-part taxon-name-part-type="genus">Tetragnatha</tp:taxon-name-part></tp:taxon-name></italic> (<tp:taxon-name><tp:taxon-name-part taxon-name-part-type="order">Araneae</tp:taxon-name-part></tp:taxon-name>, <tp:taxon-name><tp:taxon-name-part taxon-name-part-type="family">Tetragnathidae</tp:taxon-name-part></tp:taxon-name>) in the Neotropical region, with comments on the morphology of the chelicerae. Zoosystematics and Evolution 95(2): 465–505. <ext-link xlink:href="10.3897/zse.95.36762" ext-link-type="doi" xlink:type="simple">https://doi.org/10.3897/zse.95.36762</ext-link></mixed-citation></ref></ref-list></tp:taxon-treatment>
